# Supplementary material for: Infections by human gastrointestinal helminths are associated with changes in faecal microbiota diversity and composition
Source: PLoS One. 2017 Sep 11;12(9):e0184719. doi: 10.1371/journal.pone.0184719 (PMC5593201; doi:10.1371/journal.pone.0184719)
Supplement: S1 Table — (XLSX) [file pone.0184719.s006.xlsx]

## Sheet: Sheet3
ID	Village	Gender	Age (years)	Education (grade completed)	Occupation	Helminth infected	Group	Types of parasite infected with	No of household members	Monthly income (LKR)	Type of toilet	Drinking water source	Drinking water	Distance between toilet and water source	Use detergents for cleaning	Wear slippers to toilet	Soap usage after toilet	Domestic animals	If so what type	Livestock	Pets	Welfare officer visitation	If so how often	Organization of healthcare activities	Participation	Distance to hospital	Frequent visited health fascility	Knowledge of about worm disease	Common diseases	Worm disease in past 3 months	Worm treatments	If so when	Domestic animals' worm treatments	If so when2	Type of house	Hygeinic condition	Care for domestic animals	Overall cleanliness
H+ 01	Hanthana	Male	1 to 18	NP	NP	Yes	Helminth positive	Ascaris sp.	NP	10000-40000	Water seal	Tap	boiled	NP	Occasionally	Yes	Yes	Yes	NP	NP	NP	No	NP	No	NP	< 5km	Government	NP	NP	No	No	NP	No	NP	Brick	Average	Poor	Average
H+ 02	Hanthana	Male	1 to 18	NP	NP	Yes	Helminth positive	Ascaris sp.	NP	10000-40000	Water seal	Tap	boiled	NP	Occasionally	Yes	Yes	Yes	NP	NP	NP	No	NP	No	NP	< 5km	Government	NP	NP	No	No	NP	No	NP	Brick	Average	Poor	Average
H+ 03	Hanthana	Female	1 to 18	NP	NP	Yes	Helminth positive	Ascaris sp.	NP	10000-40000	Water seal	Tap	not boiled or filtered	NP	Occasionally	Yes	No	Yes	NP	NP	NP	No	NP	No	NP	< 5km	Government	NP	NP	No	No	NP	No	NP	Brick	Average	Poor	Average
H+ 04	Hanthana	Female	1 to 18	NP	NP	Yes	Helminth positive	Ascaris sp.	NP	10000-40000	Water seal	Tap	boiled	NP	Occasionally	Yes	Yes	Yes	NP	NP	NP	No	NP	No	NP	< 5km	Government	NP	NP	No	No	NP	No	NP	Brick	Average	Poor	Average
H+ 05	Hanthana	Female	1 to 18	NP	NP	Yes	Helminth positive	Ascaris sp.	NP	10000-40000	Water seal	Tap	boiled	NP	Occasionally	Yes	Yes	Yes	NP	NP	NP	No	NP	No	NP	< 5km	Government	NP	NP	No	No	NP	No	NP	Brick	Average	Poor	Average
H+ 06	Hanthana	Male	1 to 18	NP	NP	Yes	Helminth positive	Ascaris sp.	NP	10000-40000	Water seal	Tap	not boiled or filtered	NP	Occasionally	Yes	Yes	Yes	NP	NP	NP	No	NP	No	NP	< 5km	Government	NP	NP	No	No	NP	No	NP	Brick	Average	Poor	Average
H+ 07	Kandakuliya	Female	1 to 18	Grade 1 -5	NP	Yes	Helminth positive	Trichuris sp.	5 to 7	10000-40000	Water seal	Tap	not boiled or filtered	NP	Regularly	Yes	Yes	No	NP	NP	NP	Yes	Not regularly	Yes	Yes	< 5km	Government	No	NP	No	Yes	every 6 months	NP	NP	Brick	Good	NP	Good
H+ 08	Mawanella	Male	1 to 18	Grade 1 -5	NP	Yes	Helminth positive	Nematode larvae	8 or more	<10000	Water seal	Tap	boiled	NP	Regularly	Yes	Yes	No	NP	NP	NP	Yes	Regularly	NP	NP	NP	NP	Yes	NP	NP	Yes	every 6 months	NP	NP	Brick	Poor	NP	Poor
H+ 09	Mawanella	Female	51 and above	Grade 10	NP	Yes	Helminth positive	Nematode larvae	8 or more	<10000	Water seal	Tap	not boiled or filtered	NP	Regularly	Yes	Yes	No	NP	NP	NP	Yes	Regularly	NP	NP	NP	NP	Yes	NP	NP	Yes	every 6 months	NP	NP	Brick	Good	NP	Good
H+ 10	Rangala	Male	19 to 50	Grade 1 -5	Skilled worker	Yes	Helminth positive	Hookworms	5 to 7	<10000	Water seal	Other	boiled	NP	Regularly	Yes	Yes	Yes	Livestock	5 to 10	NP	Yes	Regularly	Yes	Yes	< 5km	Government	Yes	NP	Yes	Yes	Whenever needed	No	NP	Brick	Average	Average	Average
H+ 11	Rangala	Female	1 to 18	Grade 1 -5	NP	Yes	Helminth positive	Hookworms	5 to 7	<10000	Water seal	Other	boiled	NP	Regularly	Yes	Yes	Yes	Livestock	5 to 10	NP	Yes	Regularly	Yes	Yes	< 5km	Government	Yes	NP	Yes	Yes	Whenever needed	No	NP	Brick	Average	Average	Average
H- 01	Hanthana	Male	1 to 18	NP	NP	No	Helminth negative	NA	NP	10000-40000	Water seal	Tap	boiled	NP	Occasionally	Yes	Yes	Yes	NP	NP	NP	No	NP	No	NP	< 5km	Government	NP	NP	No	No	NP	No	NP	Brick	Average	Poor	Average
H- 02	Hanthana	Male	1 to 18	NP	NP	No	Helminth negative	NA	NP	10000-40000	Water seal	Tap	boiled	NP	Occasionally	Yes	Yes	Yes	NP	NP	NP	No	NP	No	NP	< 5km	Government	NP	NP	No	No	NP	No	NP	Brick	Average	Poor	Average
H- 03	Hanthana	Male	1 to 18	NP	NP	No	Helminth negative	NA	NP	10000-40000	Water seal	Tap	not boiled or filtered	NP	Occasionally	Yes	Yes	Yes	NP	NP	NP	No	NP	No	NP	< 5km	Government	NP	NP	No	No	NP	No	NP	Brick	Average	Poor	Average
H- 04	Hanthana	Female	1 to 18	NP	NP	No	Helminth negative	NA	NP	10000-40000	Water seal	Tap	boiled	NP	Occasionally	Yes	Yes	Yes	NP	NP	NP	No	NP	No	NP	< 5km	Government	NP	NP	No	No	NP	No	NP	Brick	Average	Poor	Average
H- 05	Hanthana	Male	1 to 18	NP	NP	No	Helminth negative	NA	NP	10000-40000	Water seal	Tap	boiled	NP	Occasionally	Yes	Yes	Yes	NP	NP	NP	No	NP	No	NP	< 5km	Government	NP	NP	No	No	NP	No	NP	Brick	Average	Poor	Average
H- 06	Hanthana	Male	1 to 18	NP	NP	No	Helminth negative	NA	NP	10000-40000	Water seal	Tap	boiled	NP	Occasionally	Yes	Yes	Yes	NP	NP	NP	No	NP	No	NP	< 5km	Government	NP	NP	No	No	NP	No	NP	Brick	Average	Poor	Average
H- 07	Hanthana	Male	1 to 18	NP	NP	No	Helminth negative	NA	NP	10000-40000	Water seal	Tap	boiled	NP	Occasionally	No	Yes	Yes	NP	NP	NP	No	NP	No	NP	< 5km	Government	NP	NP	No	No	NP	No	NP	Brick	Average	Poor	Average
H- 08	Hanthana	Female	1 to 18	NP	NP	No	Helminth negative	NA	NP	10000-40000	Water seal	Tap	boiled	NP	Occasionally	Yes	Yes	Yes	NP	NP	NP	No	NP	No	NP	< 5km	Government	NP	NP	No	No	NP	No	NP	Brick	Average	Poor	Average
H- 09	Hanthana	NP	NP	NP	NP	No	Helminth negative	NA	NP	NP	NP	NP	NP	NP	NP	NP	NP	NP	NP	NP	NP	NP	NP	NP	NP	NP	NP	NP	NP	NP	NP	NP	NP	NP	NP	NP	NP	NP
H- 10	Hanthana	Male	1 to 18	NP	NP	No	Helminth negative	NA	NP	10000-40000	Water seal	Tap	not boiled or filtered	NP	Occasionally	No	No	Yes	NP	NP	NP	No	NP	No	NP	< 5km	Government	NP	NP	No	No	NP	No	NP	Brick	Average	Poor	Average
H- 11	Hanthana	Male	1 to 18	NP	NP	No	Helminth negative	NA	NP	10000-40000	NP	Tap	not boiled or filtered	NP	NP	No	No	Yes	NP	NP	NP	No	NP	No	NP	< 5km	Government	NP	NP	No	No	NP	No	NP	Brick	Average	Poor	Average
H- 12	Hanthana	Male	1 to 18	NP	NP	No	Helminth negative	NA	NP	10000-40000	NP	Tap	not boiled or filtered	NP	NP	No	Yes	Yes	NP	NP	NP	No	NP	No	NP	< 5km	Government	NP	NP	No	No	NP	No	NP	Brick	Average	Poor	Average
H- 13	Hanthana	Female	1 to 18	NP	NP	No	Helminth negative	NA	NP	10000-40000	Water seal	Tap	not boiled or filtered	NP	Occasionally	Yes	No	Yes	NP	NP	NP	No	NP	No	NP	< 5km	Government	NP	NP	No	No	NP	No	NP	Brick	Average	Poor	Average
H- 14	Hanthana	Male	1 to 18	NP	NP	No	Helminth negative	NA	NP	10000-40000	Water seal	Tap	boiled	NP	Occasionally	No	No	Yes	NP	NP	NP	No	NP	No	NP	< 5km	Government	NP	NP	No	No	NP	No	NP	Brick	Average	Poor	Average
H- 15	Hanthana	Male	1 to 18	NP	NP	No	Helminth negative	NA	NP	10000-40000	Water seal	Tap	boiled	NP	Occasionally	Yes	Yes	Yes	NP	NP	NP	No	NP	No	NP	< 5km	Government	NP	NP	No	No	NP	No	NP	Brick	Average	Poor	Average
H- 16	Hanthana	Male	1 to 18	NP	NP	No	Helminth negative	NA	NP	10000-40000	Water seal	Tap	boiled	NP	Occasionally	Yes	Yes	Yes	NP	NP	NP	No	NP	No	NP	< 5km	Government	NP	NP	No	No	NP	No	NP	Brick	Average	Poor	Average
H- 17	Hanthana	Male	1 to 18	NP	NP	No	Helminth negative	NA	NP	10000-40000	Water seal	Tap	not boiled or filtered	NP	Occasionally	Yes	No	Yes	NP	NP	NP	No	NP	No	NP	< 5km	Government	NP	NP	No	No	NP	No	NP	Brick	Average	Poor	Average
H- 18	Hanthana	Female	1 to 18	NP	NP	No	Helminth negative	NA	NP	10000-40000	Water seal	Tap	not boiled or filtered	NP	Occasionally	Yes	No	Yes	NP	NP	NP	No	NP	No	NP	< 5km	Government	NP	NP	No	No	NP	No	NP	Brick	Average	Poor	Average
H- 19	Hanthana	Female	1 to 18	NP	NP	No	Helminth negative	NA	NP	10000-40000	NP	Tap	boiled	NP	NP	Yes	Yes	Yes	NP	NP	NP	No	NP	No	NP	< 5km	Government	NP	NP	No	No	NP	No	NP	Brick	Average	Poor	Average
H- 20	Hanthana	Female	1 to 18	NP	NP	No	Helminth negative	NA	NP	10000-40000	NP	Tap	boiled	NP	NP	Yes	Yes	Yes	NP	NP	NP	No	NP	No	NP	< 5km	Government	NP	NP	No	No	NP	No	NP	Brick	Average	Poor	Average
H- 21	Hanthana	Male	1 to 18	NP	NP	No	Helminth negative	NA	NP	10000-40000	NP	Tap	not boiled or filtered	NP	NP	Yes	Yes	Yes	NP	NP	NP	No	NP	No	NP	< 5km	Government	NP	NP	No	No	NP	No	NP	Brick	Average	Poor	Average
H- 22	Hanthana	Male	1 to 18	NP	NP	No	Helminth negative	NA	NP	10000-40000	Water seal	Tap	boiled	NP	Occasionally	Yes	Yes	Yes	NP	NP	NP	No	NP	No	NP	< 5km	Government	NP	NP	No	No	NP	No	NP	Brick	Average	Poor	Average
H- 23	Hanthana	Female	1 to 18	NP	NP	No	Helminth negative	NA	NP	10000-40000	Water seal	Tap	boiled	NP	Occasionally	Yes	Yes	Yes	NP	NP	NP	No	NP	No	NP	< 5km	Government	NP	NP	No	No	NP	No	NP	Brick	Average	Poor	Average
H- 24	Hanthana	Male	1 to 18	NP	NP	No	Helminth negative	NA	NP	10000-40000	Water seal	Tap	boiled	NP	Occasionally	Yes	Yes	Yes	NP	NP	NP	No	NP	No	NP	< 5km	Government	NP	NP	No	No	NP	No	NP	Brick	Average	Poor	Average
H- 25	Hanthana	Male	1 to 18	NP	NP	No	Helminth negative	NA	NP	10000-40000	Water seal	Tap	boiled	NP	Occasionally	Yes	Yes	Yes	NP	NP	NP	No	NP	No	NP	< 5km	Government	NP	NP	No	No	NP	No	NP	Brick	Average	Poor	Average
H- 26	Hanthana	NP	NP	NP	NP	No	Helminth negative	NA	NP	NP	NP	NP	NP	NP	NP	NP	NP	NP	NP	NP	NP	NP	NP	NP	NP	NP	NP	NP	NP	NP	NP	NP	NP	NP	NP	NP	NP	NP
H- 27	Hanthana	NP	NP	NP	NP	No	Helminth negative	NA	NP	NP	NP	NP	NP	NP	NP	NP	NP	NP	NP	NP	NP	NP	NP	NP	NP	NP	NP	NP	NP	NP	NP	NP	NP	NP	NP	NP	NP	NP
Ht 01	Akurana	Female	1 to 18	NP	NP	No	Helminth negative and regularly treated	NA	NP	NP	Water seal	Tap	boiled	NP	Regularly	Yes	Yes	No	NP	NP	NP	Yes	NP	NP	NP	NP	NP	NP	NP	NP	Yes	every 6 months	NP	NP	Brick	Good	NP	Good
Ht 02	Akurana	Female	51 and above	NP	NP	No	Helminth negative and regularly treated	NA	NP	NP	Water seal	Tap	not boiled or filtered	NP	Regularly	Yes	Yes	No	NP	NP	NP	Yes	NP	NP	NP	NP	NP	NP	NP	NP	No	NP	NP	NP	Brick	Good	NP	Good
Ht 03	Kandakuliya	Female	1 to 18	Grade 1 -5	NP	No	Helminth negative and regularly treated	NA	4 or less	10000-40000	Water seal	Tap	not boiled or filtered	NP	Regularly	Yes	Yes	Yes	Pets	NP	<2	No	NP	Yes	No	< 5km	Both	Yes	NP	No	No	every 6 months	Yes	every 6 months	Other	Poor	Poor	Poor
Ht 04	Kandakuliya	Male	19 to 50	Grade 1 -5	Elementary occupation	No	Helminth negative and regularly treated	NA	5 to 7	<10000	Water seal	Tap	not boiled or filtered	NP	Regularly	Yes	Yes	Yes	Both	>10	>2	Yes	Not regularly	Yes	Yes	< 5km	Government	No	NP	No	No	NP	No	NP	Other	Poor	Poor	Poor
Ht 05	Kandakuliya	Female	1 to 18	Grade 1 -5	NP	No	Helminth negative and regularly treated	NA	5 to 7	10000-40000	Water seal	Tap	not boiled or filtered	NP	Regularly	Yes	Yes	No	NP	NP	NP	Yes	Not regularly	Yes	Yes	< 5km	Government	No	NP	No	Yes	every 6 months	NP	NP	Brick	Good	NP	Good
Ht 06	Kandakuliya	Female	1 to 18	Grade 1 -5	NP	No	Helminth negative and regularly treated	NA	5 to 7	10000-40000	Water seal	Tap	filtered	NP	Regularly	Yes	Yes	No	NP	NP	NP	Yes	Not regularly	Yes	Yes	< 5km	Government	Yes	NP	No	Yes	every 6 months	NP	NP	Brick	Average	NP	Average
Ht 07	Mawanella	Female	19 to 50	Grade 12	NP	No	Helminth negative and regularly treated	NA	8 or more	<10000	Water seal	Tap	boiled	NP	Regularly	Yes	Yes	No	NP	NP	NP	Yes	Regularly	NP	NP	NP	NP	Yes	NP	NP	Yes	every 6 months	NP	NP	Brick	Poor	NP	Poor
Ht 08	Mawanella	Female	1 to 18	Grade 1 -5	NP	No	Helminth negative and regularly treated	NA	8 or more	<10000	Water seal	Tap	boiled	NP	Regularly	Yes	Yes	No	NP	NP	NP	Yes	Regularly	NP	NP	NP	NP	Yes	NP	NP	Yes	every 6 months	NP	NP	Brick	Poor	NP	Poor
Ht 09	Mawanella	Male	1 to 18	Grade 1 -5	NP	No	Helminth negative and regularly treated	NA	8 or more	<10000	Water seal	Tap	boiled	NP	Regularly	Yes	Yes	No	NP	NP	NP	Yes	Regularly	NP	NP	NP	NP	Yes	NP	NP	Yes	every 6 months	NP	NP	Brick	Poor	NP	Poor
Ht 10	Valalai	Female	19 to 50	Grade 1 -5	Housewife/unemployed	No	Helminth negative and regularly treated	NA	4 or less	<10000	Other	Other	not boiled or filtered	NP	NP	No	Yes	No	NP	NP	NP	Yes	Regularly	Yes	Yes	< 5km	Government	Yes	NP	No	No	NP	NP	NP	Other	Poor	NP	Poor
Ht 11	Valalai	Male	1 to 18	NP	NP	No	Helminth negative and regularly treated	NA	4 or less	<10000	Water seal	Other	not boiled or filtered	NP	NP	Yes	Yes	No	NP	NP	NP	Yes	Regularly	Yes	Yes	< 5km	Government	Yes	NP	No	Yes	every 6 months	NP	NP	Brick	Poor	NP	Poor
Ht 12	Valalai	Male	19 to 50	Grade 1 -5	Elementary occupation	No	Helminth negative and regularly treated	NA	4 or less	10000-40000	Water seal	Other	boiled	NP	NP	Yes	Yes	Yes	Livestock	5 to 10	NP	Yes	Regularly	Yes	Yes	< 5km	Government	Yes	NP	No	Yes	every 6 months	Yes	NP	Other	Poor	Average	Poor
Ht 13	Valalai	Female	1 to 18	Grade 1 -5	NP	No	Helminth negative and regularly treated	NA	4 or less	10000-40000	Water seal	Other	boiled	NP	NP	Yes	Yes	Yes	Livestock	5 to 10	NP	Yes	Regularly	Yes	Yes	< 5km	Government	Yes	NP	No	Yes	every 6 months	Yes	NP	Other	Poor	Average	Poor
Ht 14	Valalai	Male	51 and above	Grade 1 -5	Elementary occupation	No	Helminth negative and regularly treated	NA	4 or less	<10000	Other	Other	not boiled or filtered	NP	NP	No	No	No	NP	NP	NP	Yes	Regularly	Yes	No	< 5km	Government	No	NP	No	No	NP	NP	NP	Other	Poor	NP	Poor
Ht 15	Valalai	Female	51 and above	Grade 1 -5	Housewife/unemployed	No	Helminth negative and regularly treated	NA	4 or less	<10000	Other	Other	not boiled or filtered	NP	NP	No	No	No	NP	NP	NP	Yes	Regularly	Yes	No	< 5km	Government	No	NP	No	No	NP	NP	NP	Other	Poor	NP	Poor
Ht 16	Valalai	Female	51 and above	Grade 1 -5	Housewife/unemployed	No	Helminth negative and regularly treated	NA	4 or less	<10000	Other	Other	not boiled or filtered	NP	NP	No	Yes	No	NP	NP	NP	Yes	Regularly	Yes	Yes	< 5km	Government	Yes	NP	No	No	NP	NP	NP	Other	Poor	NP	Poor
Ht 17	Valalai	Male	51 and above	Grade 1 -5	Housewife/unemployed	No	Helminth negative and regularly treated	NA	4 or less	<10000	Other	Other	not boiled or filtered	NP	NP	Yes	No	No	NP	NP	NP	Yes	Regularly	Yes	No	< 5km	Government	No	NP	No	No	NP	NP	NP	Brick	Poor	NP	Poor
Ht 18	Valalai	Male	51 and above	Grade 1 -5	Elementary occupation	No	Helminth negative and regularly treated	NA	4 or less	<10000	Other	Other	not boiled or filtered	NP	NP	No	No	Yes	Pets	NP	<2	Yes	Regularly	Yes	Yes	< 5km	Government	Yes	NP	No	Yes	every 6 months	No	NP	Brick	Poor	Poor	Poor
Ht 19	Valalai	Female	19 to 50	Grade 1 -5	Housewife/unemployed	No	Helminth negative and regularly treated	NA	4 or less	<10000	Water seal	Other	not boiled or filtered	NP	NP	Yes	Yes	No	NP	NP	NP	Yes	Regularly	Yes	Yes	< 5km	Government	Yes	NP	No	Yes	every 6 months	NP	NP	Brick	Poor	NP	Poor
Ht 20	Kandakuliya	Female	51 and above	Grade 1 -5	Housewife/unemployed	No	Helminth negative and regularly treated	NA	5 to 7	<10000	Water seal	Well	boiled	<40ft	Regularly	Yes	Yes	Yes	Livestock	5 to 10	NP	No	NP	Yes	No	< 5km	Both	Yes	NP	No	No	NP	No	NP	Brick	Poor	Poor	Poor
Ht 21	Kandakuliya	Male	51 and above	Grade 1 -5	Elementary occupation	No	Helminth negative and regularly treated	NA	5 to 7	<10000	Water seal	Well	boiled	<40ft	Regularly	Yes	Yes	Yes	Livestock	5 to 10	NP	No	NP	Yes	No	< 5km	Both	Yes	NP	No	No	NP	No	NP	Brick	Poor	Poor	Poor
Ht 22	Kandakuliya	Female	19 to 50	Grade 1 -5	Elementary occupation	No	Helminth negative and regularly treated	NA	5 to 7	10000-40000	Water seal	Tap	not boiled or filtered	NP	Regularly	Yes	Yes	No	NP	NP	NP	Yes	Not regularly	Yes	Yes	< 5km	Government	No	NP	No	Yes	every 6 months	NP	NP	Brick	Good	NP	Good
Ht 23	Kandakuliya	Female	19 to 50	Grade 1 -5	Housewife/unemployed	No	Helminth negative and regularly treated	NA	5 to 7	<10000	Water seal	Tap	filtered	<40ft	Regularly	Yes	Yes	Yes	Pets	NP	<2	Yes	Not regularly	Yes	No	< 5km	Government	Yes	NP	No	Yes	every 6 months	No	NP	Brick	Average	Average	Average
Ht 24	Kandakuliya	Male	1 to 18	NP	NP	No	Helminth negative and regularly treated	NA	5 to 7	10000-40000	Water seal	Tap	filtered	NP	Regularly	Yes	Yes	No	NP	NP	NP	No	NP	Yes	No	< 5km	Private	Yes	NP	No	Yes	every 6 months	NP	NP	Brick	Average	NP	Average
Ht 25	Kandakuliya	Male	1 to 18	NP	NP	No	Helminth negative and regularly treated	NA	4 or less	<10000	Water seal	Tap	not boiled or filtered	NP	Regularly	Yes	Yes	No	NP	NP	NP	Yes	Not regularly	Yes	No	< 5km	Government	Yes	NP	No	Yes	every 6 months	NP	NP	Brick	Average	NP	Average
Ht 26	Kandakuliya	Male	1 to 18	Grade 1 -5	NP	No	Helminth negative and regularly treated	NA	4 or less	<10000	Water seal	Tap	filtered	NP	Regularly	Yes	Yes	No	NP	NP	NP	Yes	Not regularly	Yes	Yes	< 5km	Private	Yes	NP	No	Yes	every 6 months	NP	NP	Brick	Average	NP	Average
Ht 27	Kandakuliya	Male	19 to 50	Grade 1 -5	Elementary occupation	No	Helminth negative and regularly treated	NA	5 to 7	10000-40000	Water seal	Tap	not boiled or filtered	<40ft	Regularly	Sometimes	Yes	Yes	Pets	NP	<2	No	NP	Yes	Yes	< 5km	Both	No	NP	No	Yes	every 6 months	No	NP	Brick	Average	Poor	Average
Ht 28	Kandakuliya	Female	1 to 18	Grade 1 -5	NP	No	Helminth negative and regularly treated	NA	5 to 7	10000-40000	Water seal	Tap	filtered	NP	Never	Sometimes	No	Yes	Pets	NP	<2	Yes	Not regularly	Yes	Yes	< 5km	Government	No	NP	No	No	NP	Yes	Whenever needed	Brick	Average	Poor	Average
Ht 29	Kandakuliya	Male	1 to 18	NP	NP	No	Helminth negative and regularly treated	NA	4 or less	<10000	Water seal	Tap	filtered	NP	Regularly	Sometimes	Yes	No	NP	NP	NP	No	NP	Yes	Yes	< 5km	Government	No	NP	No	Yes	every 6 months	NP	NP	Brick	Average	NP	Average
Ht 30	Mawanella	Male	19 to 50	Grade 10	NP	No	Helminth negative and regularly treated	NA	8 or more	<10000	Water seal	Tap	not boiled or filtered	NP	Regularly	Yes	Yes	No	NP	NP	NP	Yes	Regularly	NP	NP	NP	NP	Yes	NP	NP	Yes	every 6 months	NP	NP	Brick	Good	NP	Good
Ht 31	Akurana	Male	51 and above	NP	NP	No	Helminth negative and regularly treated	NA	NP	NP	Water seal	Tap	boiled	NP	Regularly	Yes	Yes	No	NP	NP	NP	Yes	NP	NP	NP	NP	NP	NP	NP	NP	Yes	every 6 months	NP	NP	Brick	Good	NP	Good
Ht 32	Akurana	Male	1 to 18	NP	NP	No	Helminth negative and regularly treated	NA	NP	NP	Water seal	Tap	not boiled or filtered	NP	Regularly	Yes	Yes	No	NP	NP	NP	Yes	NP	NP	NP	NP	NP	NP	NP	NP	Yes	every 6 months	NP	NP	Brick	Good	NP	Good
Ht 33	Akurana	Female	1 to 18	NP	NP	No	Helminth negative and regularly treated	NA	NP	NP	Water seal	Tap	not boiled or filtered	NP	Regularly	Yes	Yes	No	NP	NP	NP	Yes	NP	NP	NP	NP	NP	NP	NP	NP	Yes	every 6 months	NP	NP	Brick	Good	NP	Good
Ht 34	Akurana	Male	51 and above	NP	NP	No	Helminth negative and regularly treated	NA	NP	NP	Water seal	Tap	boiled	NP	Regularly	Yes	Yes	No	NP	NP	NP	Yes	NP	NP	NP	NP	NP	NP	NP	NP	Yes	every 6 months	NP	NP	Brick	Good	NP	Good
Ht 35	Akurana	Female	19 to 50	NP	NP	No	Helminth negative and regularly treated	NA	NP	NP	Water seal	Tap	boiled	NP	Regularly	Yes	Yes	No	NP	NP	NP	Yes	NP	NP	NP	NP	NP	NP	NP	NP	Yes	every 6 months	NP	NP	Brick	Good	NP	Good
Ht 36	Akurana	Male	19 to 50	NP	NP	No	Helminth negative and regularly treated	NA	NP	NP	Water seal	Tap	boiled	NP	Regularly	Yes	Yes	No	NP	NP	NP	Yes	NP	NP	NP	NP	NP	NP	NP	NP	Yes	every 6 months	NP	NP	Brick	Good	NP	Good
Ht 37	Akurana	Female	1 to 18	NP	NP	No	Helminth negative and regularly treated	NA	NP	NP	Water seal	Tap	boiled	NP	Regularly	Yes	Yes	No	NP	NP	NP	Yes	NP	NP	NP	NP	NP	NP	NP	NP	Yes	every 6 months	NP	NP	Brick	Good	NP	Good
Ht 38	Akurana	Male	51 and above	NP	NP	No	Helminth negative and regularly treated	NA	NP	NP	Water seal	Tap	not boiled or filtered	NP	Regularly	Yes	Yes	No	NP	NP	NP	Yes	NP	NP	NP	NP	NP	NP	NP	NP	No	NP	NP	NP	Brick	Good	NP	Good
